# Supplementary material for: Personalized breast cancer screening strategies: A systematic review and quality assessment
Source: PLoS One. 2019 Dec 16;14(12):e0226352. doi: 10.1371/journal.pone.0226352 (PMC6913984; doi:10.1371/journal.pone.0226352)
Supplement: S1 Table — (XLSX) [file pone.0226352.s003.xlsx]

## Sheet: Additional file 3
	Supporting table 1: Extended characteristics of mathematical modeling studies
	Author	Journal	Year	Country	Type of modeling	Data sources	Reference population	Risk factors 1	Comparison groups	Strategies	Outcome measures	Results
	Trentham-Dietz	Ann Intern Med	2016	USA	CISNET (microsimulation). Three different models	External sources, and previously published evidence.	Women 50-74 years	Combination of mamographic density, and 4 levels of relative risk (RR: 1.0, 1.3, 2.0, 4.0) based on previous published evidence.	Reference Relative Risk (RR=1) vs. RR> 1.3, RR>2.0, RR>4.0	- Annual, biennial, triennial screening age 50-74 years vs no screening - Biennial screening age 50-64 years vs biennial screening 65-74 years	Lifetime cost of breast cancer deaths, life expectancy and number of QALY, false-positive results, biopsies with a benign results, overdiagnosis, cost-effectiveness, and ratio of false-positive results among breast cancer deaths avoided by screening.	Triennial screening for average-risk and annual screening for highest-risk subgroups cost < 100,000 $ per QUALY gained
	O'Mahony	Med Decis Making	2014	Ireland	Cost-effectiveness microsimulation, and MISCAN (Monte Carlo microsimulation)	External sources, and previously published evidence. Mostly, screening data from Switzerland	Women 50-70 years	Increse or decrease in breast cancer incidence in the population (continuous value)	Different screening periodicities based on breast cancer annul incidence. Taking as reference a cost-effectiveness threshold of 20.000 € per QALY for average incidence of 0.00225 per women-year (1.9 years screening interval)	Screening periodicity (continuous time measure) according to breast cancer risk (continuous risk measure)	ICER, cost per QALY	Change in optimal screening interval based on breast cancer incidence at a given cost-effectiveness threshold.
	Vilaprinyo	PLoS One	2014	Spain	Lee-Zelen probabilistic model (multiestate model)	External sources, and previously published evidence. Mostly, data from population registries, screening programs and clinical studies from Spain.	Women 40-79 years	Mammographic density, family history, previous biopsy	Low: BIRADS A + one risk factor (RF) among: family history, or previous biopsies, or BIRADS B without RF Medium-Low: BIRADS A + 2 RF; or BIRADS B + 1 RF; or BIRADS C or D without RF Medium-high: BIRADS B + 2 RF; or BIRADS C or D + 1 RF High: BIRADS C or D + 2 RF	2624 strategies: - Screening start age (40, 45, 50) - Periodicity (annual, biennial, triennial, and quinquenial) - Screening stop age (69, 74)	Benefits: Number of lifes extended, and number of QALY gained. Adverse effects: False-positive results, Interval cancers and false-negatives, overdiagnosis, DCIS due to screening Costs: ICER, incremental benefit-harm ratio.	Risk-based estrategies resulted in a reduction close to 10% in cost and higher than 20% in false-posititve results and overdiagnosed cases. Optimal screening of quinquennial or triennial periodicities for low and moderate risk groups, and annual periodicity for high risk group.
	Wu	Br J Cancer	2013	Taiwan	Markov (microsimulation)	External sources, and previously published evidence.	Women ≥ 50 years	BRCA, mammographic density, SNPs, BMI, and age at 1st pregnancy	Deciles of risk according to risk score distribution. Percentile 50-60 as reference.	a) Start age based on age at which the 10-year risk equals 1% of the 10-year risk of the 50th percentil of the risk score at age 50 (29 to 69 years). b) Screening interval (0.4 to 8 years) based on interval cancer rate that equals the threshold of triennial mammography for the 50th percentil of risk score. c) Mammography and MRI, or mammography and US based on the improvement in sensitivity obtai…	Number of mammograms, incidence of screen-detected cancer, incidence of interval cancer, proportion of interval cancers among breast cancer cases	Risk-score based approach significantly reduced the interval cancer rate as a percentage of the expected rate in the absence of screening by 30% and also reduced 8.2% false-positive cases compared with triennial universal screening.
	Schousboe	Ann Intern Med	2011	USA	Markov (cost-utility model)	External sources, and previously published evidence. Data from SEER (Surveillance, Epidemiology, and End Results) and BCSC (Breast Cancer Surveillance Consortium)	Women 40-79 years	mammographic density, family history, previous biopsy	Risk groups based on cost-effectiveness thresholds (100.000$ y 50.000$ per QALY), and 10-year age groups (40-49, 50-59, 60-69, 70-79), breast density (BI-RADS), and number of risk factors (family history, previous biopsy).	Periodicity (no screening, annual, biennial, every 3-4 years) Strategy re-evaluation every ten years (40-49, 50-59, 60-69, 70-79)	Cost per QALY gained. Number of women screened during ten years to prevent a breast cancer death.	- Biennial mammography cost ≤ 100,000 $ per QALY gained for women 40-79 years with BI-RADS density 3 or 4 or aged 50-69 years with category 2 density; women aged 60-79 years with category 1 density and either a family history or a previous breast biopsy; and all women aged 40-79 years with both a family history of breast cancer and a previous breast biopsy, regardless of breast density. '- Bienni…
	Ahern	Br J Cancer	2014	USA	Markov (Monte Carlo microsimulation)	External sources, and previously published evidence. Data from SEER (Surveillance, Epidemiology, and End Results) and BCSC (Breast Cancer Surveillance Consortium)	Women 30-90 years with > 25% lifetime breast cancer risk	N.S.	Women with lifetime breast cancer risk ≥ 25%, vs. women with lifetime risk ≥ 50% and ≥ 75%.	12 strategies: MRI (annual, biennial), mammography + clinic examination (none, 6 months, 1 year, 2 years), screening stop age (50, 74).	Cost, survival (life years), and QALY ICERs	For an ICER threshold of 100 000$/QALY, the most cost-effective strategy for women at 25% lifetime risk was to stagger MRI and mammography plus CBE every year from age 30-74, yielding ICER 58 400$ (compared to biennial MRI alone). At 50% lifetime risk and with 70% reduction in MRI cost, the recommended strategy was to stagger MRI and mammography plus CBE every 6 months (ICER=84 400$). At 75% life…
	Pashayan	Br J Cancer	2011	UK	Probabilistic model	Office for National Statistics (England), and DevCan 6.4.1 (National Cancer Institute, USA)	Women 35-79 years	Poligenic risk score (18 loci)	Women aged 47-79 years with 10 years absolute risk ≥ 2.5% vs women 35-79 years with 10 years absolute risk = 2.5%.	Mamography in women 47-79 years (absolute 10-year risk ≥ 2.5%) vs. Mammography age 35-79 years with a 10-year absolute risk= 2.5% based on age + SNPs	Number of women in the target population, number of breast cancers potentitally detectable at screening	Personalised screening of women age 35-79 at 10-year absolute risk ≥ 2.5% results in 24% fewer women being eligible for screening at a cost of 14% fewer screen-detectable cases.
	Gray	Value Health	2017	UK	Discrete Event Simulation	External sources, and previously published evidence. Data from NBSP (National Breast Screening Program) in UK, and expert panel from ASSURE.	Women 50-70 years	Cuzick-Tyrer IBIS risk calculator (fenotype, age at menarque, number of pregnancies, age at first birth, age at menopause, atypical hiperplasia, carcinoma lobulillar in situ, BMI) improved with mammographic density.	Four interventions: 1) 3 strata based on 10-year risk: < 3.5%, 3.5%-8%, y >8%; 2) 3 strata based on 10-year risk terciles: lowest risk, middle risk, highest risk; 3) Masking in women with high mammographic density (Volpara density 3 or 4); 4) Masking in women with high mammographic density + 3 strata based on intervention 1. Comparison group: Current screening mammmography every 3 years in women …	Interventions 1 and 2: Mammography every 3, 2, or 1 year for the low, intermediate, and high risk groups, respectively; Intervention 3: Additional US for women with high breast density. If high risk woman (10-year risk >8%) additional MRI instead of US; Intervention 4: triennial, biennial, yearly mammography based on risk group for intervention 1. Additional US If high breast density.	QALY of each strategy, Cost, and ICERs	Risk stratified screening intervention 1 and 2 were cost-effective with ICER= 16,689£ and 23,924£ per QALY, respectively compared with with current UK national screening practice. Compared with no screening, all Risk stratified screening intervention were cost-effective
	Van Dyck	Health Policy Technol	2012	Belgium	Markov (cost-efectiveness)	External sources, and previously published evidence. Mostly data from UK.	Women ≥ 50 years	SNPs, breast cancer risk calculator, and risk factors available through the electronic health records system.	High and low risk 2	High frequency vs low frequency screening strategy 3	Total cost, and QALYs	37% reduction in breast cancer treatments with no loss of efficacy by means of a 60% drop in incidence of metastatic cancers
	NS: Not specified; RR: Relative Risk; QALY: Quality-adjusted life years; SNPs: Single Nucleotide Polymorphism; ASSURE (Adapting Breast Cancer Screening Strategy Using Personalised Risk Estimation)
	BI-RADS, Breast Imaging Reporting and Data System: A, almost entirely fat; B, scattered fibroglandular density; C, heterogeneously dense; D, extremely dense
	1 Age is a risk factor in all models, except in Omahony et al that assumes a constant incidence rate of breast cancer in the 50-70 years age group
	2 The study does not specify how the risk groups are build
	3 The study does not specify the high and low frequenzy strategies.
