# Supplementary material for: Personalized breast cancer screening strategies: A systematic review and quality assessment
Source: PLoS One. 2019 Dec 16;14(12):e0226352. doi: 10.1371/journal.pone.0226352 (PMC6913984; doi:10.1371/journal.pone.0226352)
Supplement: S2 Table — (XLSX) [file pone.0226352.s004.xlsx]

## Sheet: Additional file 4
	Supporting table 2: Extended characteristics of randomized controlled trials
	Name	Country	Period	Design	Study population	Risk factors	Comparison groups	Intervention/ Strategy	Primary result	Secondary results
	WISDOM	USA	2016-2020 (Time period extended. Still in the recruitment phase)	Pragmatic adaptative randomized trial	Women 40-74 years	Previous biopsies, family history, genetic markers	Comparison group: annual mammography screening.	- Low risk (40-49 years and <1.3%): start screening at age 50 years. - Medium risk (50-74 years, or40-49 years with risk≥ 1.3%): biennial mammography. - High risk (extremely dense breasts, risk ≥ 0.75% of ER- tumor): annual mammography. - Very high-risk (carriers of genetic mutations): annual mammography + nuclear magnetic resonance (NMR)	- Advanced breast cancer: proportion of tumors diagnosed at stage IIB or higher.	- Reduction in recall rate and number of biopsies performed. - Assess if understanding of personalized risk will provide better motivation for and uptake of endocrine risk reducing therapies and lifestyle changes
					N≈ 100.000		Intervention group: Screening based on breast cancer risk, measured using a model including previous biopsies, family history, and genetic markers.
	TBST	Italy	2013-2022 (recruitment phase)	Randomized trial, non-inferiority	Women 44-50 years	Age, breast density	Comparison group: annual screening from age 44-45 years. Biennial mammography from age 50 years.	Women 44-50 years: Annual mammography vs. Annual/biennial mammography based on breast density.	- Cumulative incidence of T2+/node positive tumors across comparison groups and breast density categories.	N.S.
					N≈ 33.200		Intervention group: Women 44-45 years with dense breast (BIRADS 3, 4) at baseline mammography invited for annual screening. Women 44-45 years with fatty breast (BIRADS 1, 2) invited every 2 years. At age 50, all women biennial screening.		- Cumulative incidence of interval cancer across comparison groups and breast density categories.
	MyPEBS	France, UK, Israel, Italy, Bélgium	2018-2025 (recruitment phase)	Randomized trial, non-inferiority	Women 40-74 years N≈ 85.000	Age, breast density, family history, previous biopsies, BMI, genetic markers	Comparison group: Standard screening based on the recommendations in each participating country. Intervention group: Stratification on 4 risk groups based on the 5-year risk of breast cancer.	Standard screening vs: - Low risk women (<1%): mammography every 4 years. - Medium risk (1-1,66%): biennial mammography (if high density, ABUS every 2 years) - High risk women (1,67-6%): annual mammography (if high density ABUS every year). - Very high risk women (>=6%): annual mammography + MRI.	- Incidence rate of breast cancer of stage ≥ II, across comparison groups	- Rate of false positive imaging and benign biopsies - Psycho-social impact of each strategy - Costs and cost-effectiveness of each strategy - Stage-specific incidence of breast cancer of any stage - Overdiagnosis and overtreatment rates - Rate of false negative mammograms and interval cancers - Breast cancer-specific mortality at 10-years and 15-years
	N.S.; Not specified
