# Supplementary material for: Personalized breast cancer screening strategies: A systematic review and quality assessment
Source: PLoS One. 2019 Dec 16;14(12):e0226352. doi: 10.1371/journal.pone.0226352 (PMC6913984; doi:10.1371/journal.pone.0226352)
Supplement: S3 Table — (XLSX) [file pone.0226352.s005.xlsx]

## Sheet: Additional file 5
	Supporting table 3: Detailed appraisal and judgments of the risk of bias assessment in mathematical modeling studies
	Reference (First author, year)	Credibility
		Validation	Design	Data	Analysis	Reporting	Interpretation	Conflict of interest
	Pashayan, 2011	No model validation was performed	Two different scenarios are compared using the presence of 18 SNPs as the only risk factor. These two scenarios differ in the starting age.	Incidence was estimated based on data from the national statistical office. Information on the relative risks was obtained from the literature	Probability distributions are used instead of a simulation model. The outcome variables of the model are the number of screened women and the number of cancers detected.	Adequate	Fair and balanced. Study limitations are described in the discussion.	Reported, the authors present no conflict of interest.
	Schosboe, 2011	The general incidence, the incidence of each of the risk groups, and the mortality reduction are compared with the SEER registry, article Tice et al. 2008, and a systematic review of the USPSTF, respectively. A sensitivity analysis was performed to measure the robustness of the results.	Different risk groups were defined based on age, family history, history of previous benign lesion and breast density. Different strategies for each risk group are proposed , varying the periodicity between mammograms.	Incidence was obtained from the SEER registry and the relative risks from Tice et al. 2008.	A Markov simulation model was used. The outcome variables of the model are costs per QALY gained and number of women screened over 10 years to prevent 1 death from breast cancer.	Adequate	Fair and balanced. Study limitations are described in the discussion.	Minimal conflicts of interest, duly informed.
	Van Dick, 2012	No model validation was performed	Two risk groups were defined based on risk models defined in the literature and adding the risk for SNPs. Different strategies for each risk group are proposed, varying the periodicity between mammograms. Risk factors used for stratification are not specified.	Incidence was estimated based on data from screened women in the UK. Costs were estimated using information from a private insurance. These costs may not be representative of public screening.	A Markov simulation model was used. The outcome variables were the average cost per patient over 25 years and cost per QALY gained.	Not adequate. The study could not be replicated. Important information about risk factors and personalization strategies is omitted	Model limitations and data adquisition limitations are not specifiede	Not reported
	Wu, 2013	The model is performed by using two thirds of the study population and validated by comparing the expected and observed results with the remaining third. An external validation is also carried out, making this comparison with data from another cohort. No sensitivity analysis is performed to measure the robustness of the results.	Risk was estimated based on breast density, BMI, age at 1st pregnancy, SNPs, and BRCA. Population was divided into deciles of risk. A different screenining strategy, modifying both technique and periodicity between mammograms, was assigned to the seven deciles of greatest risk	Incidence was estimated based in data from the national registry of Taiwan. Information on the relative risks was obatined from the literature	A Markov simulation model was used. The outcome variables of the model are the number of screened women, number of screening cancers, number of interval cancers and the ratio between the observed and expected interval cancers	Adequate	Fair and balanced. Study limitations are described in the discussion.	Reported, the authors present no conflict of interest.
	Ahern, 2014	Sensitivity is compared with data published in external sources. A sensitivity analysis was performed to measure the robustness of the results.	No risk group stratification was performed. The analysis evaluated the cost-effectiveness of twelve different screening strategies, modifying periodicity and technique.	Input data was obatined from BCSC and SEER databases and the literature	A Monte Carlo microsimulation model was used. The outcome variables are the total cost, QALY, and ICER.	Adequate	Fair and balanced. Study limitations are described in the discussion.	Not reported
	Omahoney, 2014	The results of the model are compared with those of MISCAN-Breast, a validated model. Sensitivity analysis was performed to measure the uncertainty by varying the cost-effectiveness threshold.	The screening interval is modified based on the annual breast cancer incidence of a person of those given characteristics. The model has many assumptions that could generate bias, for example, that breast cancer incidence incidence is constant by age, which contradicts bibliographic evidence.	Most of input data was obtained from a report based on data on screened women in Switzerland. There is no information about other input variables.	Two models were used: a cost-effectiveness microsimulation model and the MISCAN-Breast. The outcome variables were the total cost, QALY gained, and ICER.	The input variables should be reported in more detail.	Study limitations are poorly described.	Not reported
	Vilaprinyo, 2014	The results of the model were compared with those of 3 published reviews and with the INCA cohort. A sensitivity analysis was performed to measure the robustness of the results.	Four risk groups were defined based on breast density, family history of breast cancer and personal history of breast biopsy. 2625 different screening strategies were evaluated combining the exam periodicity, the starting ages and the ending ages.	Input data was obtained from population-based cancer registers in Catalonia and the literature.	The Lee and Zelen stochastic model, a multi-state model, was used. The outcome variables were the number of lives extended, QALY gained, false positives, false negatives, overdiagnosed cases, total cost, and the incremental ratio of false positives, false negatives, overdiagnosed cases due to the number of lives extended, and ICER.	Adequate	Fair and balanced. Study limitations are described in the discussion.	Reported, the authors present no conflict of interest.
	Trentham-Diez, 2016	No model validation was performed, but the models have already been validated in the AGE trial.	The screening benefits were calculated for women aged 50-74 by comparing annual, biannual or triennial screening versus no screening, stratifying by breast density and using four different relative risks to simulate other risk factors. Comparisons between 65 to 74 vs. 50 to 64 were also performed.	Input data was obtained from the literature	Three different microsimulation models were used. The outcome variables were deaths from breast cancer, QALY gained, false positives, benign breast lesions, overdiagnosis, cost-effectiveness, and ratio false-positive/diagnosed tumors.	Adequate	Fair and balanced. Study limitations are described in the discussion.	Not reported
	Gray, 2017	No model validation was performed	A discrete event simulation model was used. Four different screening strategies against no screening or current screening in the United Kingdom were comapred, modifying the exams periodicity and the screening method.	Input variables were obtained from the literature, the NBSP of the UK, and a panel of experts.	The outcome variables were the total cost, QALYs gained, and ICER	Adequate	Fair and balanced. Study limitations are described in the discussion.	Not reported
	BCSC: Breast Cancer Surveillance Consortium; BMI: Body Mass Index; ICER: incremental cost-effectiveness ratio; NBCS: National Breast Screening Program; QALY: quality-adjusted life-year; SEER registry: Surveillance, Epidemiology, and End Results Program; SNPs: Single Nucleotide Polymorphism;; USPSTF: US Preventive Services Task Force;
