# Supplementary material for: Personalized breast cancer screening strategies: A systematic review and quality assessment
Source: PLoS One. 2019 Dec 16;14(12):e0226352. doi: 10.1371/journal.pone.0226352 (PMC6913984; doi:10.1371/journal.pone.0226352)
Supplement: S4 Table — (XLSX) [file pone.0226352.s006.xlsx]

## Sheet: Additional file 6
	Supporting table 4: Detailed appraisal and judgments of the risk of bias assessment in randomized controlled trials
	Trial	Credibilidad
		Selection bias		Performance bias	Detection bias	Attrition bias	Reporting bias	Other
		Random sequence generation *	Allocation concealment	Blinding of participants and personnel	Blinding of outcome assessment	Incomplete outcome data	Selective reporting	Other issues
	WISDOM.- Randomized cohort	The assignment is random, although it is not specified how it is done	Allocation concealment is not described.	Blinding of participants is considered irrelevant. Blinding of personnel is not specified	There could be systematic differences between groups in how outcome (invasive breast cancer incidene) is determined. It is considered unclear.	No outcome data is available yet. Possible loss of data is unkown	Does not report costs	No other type of bias is considered
	WISDOM.- Obervational cohort	The assignment is chosen by women	There is no allocation concealment
	TBST	The assignment is random, although it is not specified how it is done	Allocation concealment is not described.	Blinding of participants is considered irrelevant. The personnel does not know which intervention participants received	There could be systematic differences between groups in how outcome (invasive breast cancer incidene) is determined. It is considered unclear.	No outcome data is available yet. Possible loss of data is unkown	The study reports incidence and costs. The results of interest are described	The reviewers do not find other possible types of bias
	MYPEBS	The assignment is made automatically through a randomized online system in real time.	Participants and investigators could not foresee assignment because central allocation was used for concealment	Blinding of participants is considered irrelevant. Blinding of personnel is not specified	There could be systematic differences between groups in how outcome (invasive breast cancer incidene) is determined. It is considered unclear.	No outcome data is available yet. Possible loss of data is unkown	The study reports incidence and costs. The results of interest are described	The reviewers do not find other possible types of bias
	* The random sequence generation is considered adequate in all trials because, although not specified, large studies are based on computer random number generators.
